# Supplementary material for: Insightful Improvement in the Design of Potent Uropathogenic E. coli FimH Antagonists
Source: Pharmaceutics. 2023 Feb 4;15(2):527. doi: 10.3390/pharmaceutics15020527 (PMC9962304; doi:10.3390/pharmaceutics15020527)
Supplement: Supplementary file 1 [file pharmaceutics-15-00527-s001.zip]

Archive with 1 entries (1 files):
- pharmaceutics-2182684-supplementary.pdf
